# Supplementary material for: Plant Biomass Allocation-Regulated Nitrogen and Phosphorus Addition Effects on Ecosystem Carbon Fluxes of a Lucerne (Medicago sativa ssp. sativa) Plantation in the Loess Plateau
Source: Plants (Basel). 2025 Feb 12;14(4):561. doi: 10.3390/plants14040561 (PMC11859002; doi:10.3390/plants14040561)
Supplement: Supplementary file 1 [file plants-14-00561-s001.zip]

Archive with 1 entries (1 files):
- plants-3437563-supplementary.pdf
